# Supplementary material for: Combining different proteomic approaches to resolve complexity of the milk protein fraction of dromedary, Bactrian camels and hybrids, from different regions of Kazakhstan
Source: PLoS One. 2018 May 10;13(5):e0197026. doi: 10.1371/journal.pone.0197026 (PMC5944991; doi:10.1371/journal.pone.0197026)
Supplement: S1 Table — (XLSX) [file pone.0197026.s001.xlsx]

## Sheet: Feuil1
Group ID	Description	log(E value)	Coverage	MW	Spectra	Specific	Uniques	Specific uniques	Theoretical number of tryptic peptides	PAI	emPAI	Sub-group proteins	number of MS samples
1	sp|O97943-2|CASA1_CAMDR Isoform Short of Alpha-S1-casein OS=Camelus dromedarius GN=CSN1S1	-813.986	92	25.7	5486	4704	131	100	12	457.167	0	1	126
2	tr|A0A077SL35|A0A077SL35_CAMBA Beta-casein OS=Camelus bactrianus GN=CSN2 PE=2 SV=1	-582.608	79	26.1	5162	312	98	6	6	860.333	0	1	128
3	sp|O97944|CASA2_CAMDR Alpha-S2-casein OS=Camelus dromedarius GN=CSN1S2 PE=1 SV=1	-449.071	75	22.9	3316	282	75	6	9	368.444	0	1	127
4	tr|W6GH05|W6GH05_CAMDR Lactoferrin OS=Camelus dromedarius PE=2 SV=1	-1279.25	88	77.1	2867	2511	185	161	43	66.6744	4.72518e+66	1	77
5	sp|P15522|GLCM1_CAMDR Glycosylation-dependent cell adhesion molecule 1 OS=Camelus dromedarius GN=GLYCAM1 PE=1 SV=2	-321.918	80	17.2	2564	43	64	11	9	284.889	7.74264e+284	1	127
6	tr|S9WF76|S9WF76_9CETA Lactadherin-like protein OS=Camelus ferus GN=CB1_001815006 PE=4 SV=1	-628.826	63	56.2	2112	434	110	20	25	84.48	3.01995e+84	1	100
7	sp|P00710|LALBA_CAMDR Alpha-lactalbumin OS=Camelus dromedarius GN=LALBA PE=1 SV=1	-606.495	91	14.3	1609	1131	93	72	6	268.167	1.4678e+268	1	98
8	tr|S9Z0L8|S9Z0L8_9CETA Amine oxidase [flavin-containing] OS=Camelus ferus GN=CB1_000084002 PE=3 SV=1	-399.347	79	55.3	1189	1050	59	56	25	47.56	3.63078e+47	1	98
9	sp|Q9GK12|PGRP1_CAMDR Peptidoglycan recognition protein 1 OS=Camelus dromedarius GN=PGLYRP1 PE=1 SV=1	-556.63	83	21.3	1101	1088	86	85	5	220.2	1.58489e+220	1	64
10	tr|S9Y4T1|S9Y4T1_9CETA Xanthine dehydrogenase/oxidase OS=Camelus ferus GN=CB1_000655011 PE=4 SV=1	-652.581	50	150	975	453	105	39	49	19.898	7.90604e+19	1	10
11	tr|S9W7K0|S9W7K0_9CETA Uncharacterized protein OS=Camelus ferus GN=CB1_035456001 PE=4 SV=1	-210.54	57	28.3	503	230	41	19	11	45.7273	5.3367e+45	1	48
12	tr|S9YK74|S9YK74_9CETA Perilipin OS=Camelus ferus GN=CB1_000478018 PE=3 SV=1	-271.236	71	47.2	498	450	36	33	22	22.6364	4.32876e+22	1	42
13	sp|P09837|WAP_CAMDR Whey acidic protein OS=Camelus dromedarius GN=WAP PE=1 SV=1	-114.65	91	12.5	433	223	20	7	5	86.6	3.98107e+86	1	38
14	tr|S9X1L5|S9X1L5_9CETA Lipoprotein lipase isoform 3 (Fragment) OS=Camelus ferus GN=CB1_000471031 PE=3 SV=1	-182.448	60	46.5	380	166	31	15	11	34.5455	3.51119e+34	1	44
15	tr|S9X4G0|S9X4G0_9CETA Neutrophil gelatinase-associated lipocalin-like protein OS=Camelus ferus GN=CB1_000576028 PE=4 SV=1	-207.276	65	28.3	351		41		14	25.0714	1.17877e+25	1	31
16	tr|W0K8B9|W0K8B9_CAMDR K-casein (Fragment) OS=Camelus dromedarius PE=4 SV=1	-162.899	47	17.1	349	29	21	3	5	69.8	6.30957e+69	2	8
17	tr|S9X7Q1|S9X7Q1_9CETA Lactoperoxidase isoform 1 preproprotein OS=Camelus ferus GN=CB1_000552025 PE=4 SV=1	-201.07	43	87.7	306	43	37	4	27	11.3333	2.15443e+11	1	31
18	tr|S9XDK9|S9XDK9_9CETA Complement C3-like protein OS=Camelus ferus GN=CB1_000320023 PE=4 SV=1	-330.937	27	262.7	274	203	52	38	107	2.56075	362.704	1	33
19	tr|S9X4X6|S9X4X6_9CETA Uncharacterized protein OS=Camelus ferus GN=CB1_000355003 PE=4 SV=1	-81.1118	37	43.1	241		15		10	24.1	1.25893e+24	1	44
20	sp|P60713|ACTB_SHEEP Actin, cytoplasmic 1 OS=Ovis aries GN=ACTB PE=2 SV=1	-280.819	75	41.6	238	24	41	2	15	15.8667	7356422544596420	5	37
21	tr|S9XR87|S9XR87_9CETA Beta-2-microglobulin OS=Camelus ferus GN=CB1_000047011 PE=4 SV=1	-59.4227	43	14.8	237		9		8	29.625	4.21697e+29	1	42
22	tr|S9X3X3|S9X3X3_9CETA Butyrophilin subfamily 1 member A1 OS=Camelus ferus GN=CB1_000595009 PE=4 SV=1	-154.684	43	51.1	222	189	23	20	19	11.6842	4.83293e+11	1	8
23	tr|S9YC53|S9YC53_9CETA Alpha-1-antitrypsin-like protein OS=Camelus ferus GN=CB1_000726084 PE=3 SV=1	-159.125	42	51.9	210		25		15	14	99999999999999	1	16
24	tr|S9WCV2|S9WCV2_9CETA Sulfhydryl oxidase OS=Camelus ferus GN=CB1_002600003 PE=4 SV=1	-132.733	33	72.2	178	127	21	14	26	6.84615	7.01704e+06	1	19
25	tr|S9YCI6|S9YCI6_9CETA Peptidyl-prolyl cis-trans isomerase OS=Camelus ferus GN=CB1_000715009 PE=3 SV=1	-90.5415	64	23.8	177	84	17	10	10	17.7	5.01187e+17	1	14
26	sp|P68103|EF1A1_BOVIN Elongation factor 1-alpha 1 OS=Bos taurus GN=EEF1A1 PE=1 SV=1	-98.4401	33	50	169	52	14	6	17	9.94118	8.73326e+09	6	33
27	tr|B5B0D4|B5B0D4_BOVIN Major allergen beta-lactoglobulin OS=Bos taurus PE=2 SV=1	-78.7026	64	19.9	160	4	15	2	9	17.7778	5.99484e+17	1	45
28	tr|S9XE13|S9XE13_9CETA Uncharacterized protein OS=Camelus ferus GN=CB1_000312006 PE=4 SV=1	-101.58	20	82.6	156		19		34	4.58824	38745.8	1	50
29	sp|Q5USV5|GDF8_ANTAM Growth/differentiation factor 8 OS=Antilocapra americana GN=MSTN PE=2 SV=1	-81.1379	41	42.5	155	69	15	5	17	9.11765	1.31113e+09	1	22
30	tr|S9XSQ6|S9XSQ6_9CETA Vitamin D-binding protein-like protein OS=Camelus ferus GN=CB1_001109025 PE=4 SV=1	-140.375	50	49.3	154	107	23	15	17	9.05882	1.14505e+09	1	16
31	tr|S9YS49|S9YS49_9CETA Putative E3 ubiquitin-protein ligase Roquin OS=Camelus ferus GN=CB1_000045004 PE=3 SV=1	-135.297	18	158.5	150	82	25	14	61	2.45902	286.751	1	8
32	tr|S9WZP7|S9WZP7_9CETA Serpin A3-8 OS=Camelus ferus GN=CB1_000726078 PE=3 SV=1	-102.918	24	74.9	150		19		34	4.41176	25807.6	1	21
33	sp|P19120|HSP7C_BOVIN Heat shock cognate 71 kDa protein OS=Bos taurus GN=HSPA8 PE=1 SV=2	-148.452	41	71.1	149	125	28	22	25	5.96	912010	5	13
34	tr|S9WDV3|S9WDV3_9CETA Fibrinogen gamma chain isoform gamma-B OS=Camelus ferus GN=CB1_001413015 PE=4 SV=1	-95.7626	42	50.5	129		17		23	5.6087	406158	1	16
35	tr|S9XP75|S9XP75_9CETA Monocyte differentiation antigen CD14 OS=Camelus ferus GN=CB1_000072012 PE=4 SV=1	-82.2671	35	29.7	128	106	12	9	15	8.53333	3.41455e+08	1	16
36	tr|A0A0F6YEF6|A0A0F6YEF6_CAMDR Anti-HCV NS3/4A serine protease immoglobulin heavy chain (Fragment) OS=Camelus dromedarius PE=4 SV=1	-57.0956	30	13.4	124	21	7	3	7	17.7143	5.17947e+17	1	39
37	tr|S9Y2X0|S9Y2X0_9CETA Platelet glycoprotein 4 OS=Camelus ferus GN=CB1_001093001 PE=4 SV=1	-75.8778	39	38.3	111	52	14	8	8	13.875	7.49894e+13	1	25
38	tr|S9XI30|S9XI30_9CETA Uncharacterized protein OS=Camelus ferus GN=CB1_000256008 PE=3 SV=1	-89.9025	55	22	110		15		12	9.16667	1.4678e+09	1	16
39	tr|S9X9X0|S9X9X0_9CETA Vitelline membrane outer layer protein 1-like protein OS=Camelus ferus GN=CB1_000479006 PE=4 SV=1	-87.0612	53	24.2	110		10		10	11	99999999999	1	10
40	tr|S9X5V9|S9X5V9_9CETA Fc of IgG binding protein (Fragment) OS=Camelus ferus GN=CB1_000338019 PE=4 SV=1	-161.243	18	254.9	105		32		58	1.81034	63.6167	1	27
41	tr|T0NN97|T0NN97_9CETA Uncharacterized protein OS=Camelus ferus GN=CB1_001683078 PE=4 SV=1	-102.079	22	151.4	105		26		54	1.94444	86.9923	1	9
42	tr|T0NML8|T0NML8_9CETA Fatty acid synthase OS=Camelus ferus GN=CB1_000058013 PE=4 SV=1	-168.076	16	289.1	100	79	35	26	106	0.943396	7.77801	1	16
43	tr|S9YD38|S9YD38_9CETA Complement factor B OS=Camelus ferus GN=CB1_000383046 PE=3 SV=1	-195.414	39	85.2	100	69	34	22	24	4.16667	14677	1	9
44	tr|S9WS72|S9WS72_9CETA Sodium-dependent phosphate transport protein 2B-like protein OS=Camelus ferus GN=CB1_001085011 PE=4 SV=1	-63.1231	20	75.4	95	81	12	11	21	4.52381	33403.8	1	14
45	tr|S9WPL9|S9WPL9_9CETA Uncharacterized protein OS=Camelus ferus GN=CB1_001118013 PE=4 SV=1	-88.7738	19	84.6	93		14		25	3.72	5247.07	1	21
46	tr|S9X358|S9X358_9CETA Tissue alpha-L-fucosidase OS=Camelus ferus GN=CB1_000400010 PE=4 SV=1	-46.9922	27	42.7	88	51	11	8	16	5.5	316227	1	10
47	tr|S9WGZ9|S9WGZ9_9CETA Rab GDP dissociation inhibitor beta isoform 1 OS=Camelus ferus GN=CB1_001581013 PE=4 SV=1	-65.761	47	35.7	87	31	14	5	18	4.83333	68128.2	1	8
48	tr|S9YG01|S9YG01_9CETA Isocitrate dehydrogenase [NADP] cytoplasmic OS=Camelus ferus GN=CB1_000593010 PE=3 SV=1	-149.157	35	75.9	86	83	25	23	31	2.77419	593.557	1	3
49	tr|S9YL21|S9YL21_9CETA Apolipoprotein A-I OS=Camelus ferus GN=CB1_000200067 PE=4 SV=1	-103.967	68	22.5	83	55	17	14	13	6.38462	2.42446e+06	1	9
50	tr|S9X2V0|S9X2V0_9CETA UDP-Gal:betaGlcNAc beta 1,4-galactosyltransferase 1, membrane-bound form-like protein OS=Camelus ferus GN=CB1_000629004 PE=4 SV=1	-52.6377	33	37.3	83	24	14	5	11	7.54545	3.51119e+07	1	15
51	tr|S9XE02|S9XE02_9CETA Beta-2-glycoprotein 1-like protein OS=Camelus ferus GN=CB1_000313057 PE=4 SV=1	-89.8457	46	30.9	80		9		11	7.27273	1.87382e+07	1	11
52	tr|S9X0S2|S9X0S2_9CETA Uncharacterized protein OS=Camelus ferus GN=CB1_000691004 PE=3 SV=1	-76.6873	18	74.1	78		16		37	2.10811	127.265	1	17
53	tr|S9XXW2|S9XXW2_9CETA Fibrinogen beta chain OS=Camelus ferus GN=CB1_001413019 PE=4 SV=1	-62.6177	40	55.3	78		16		24	3.25	1777.28	1	12
54	tr|S9X990|S9X990_9CETA Na(+)/H(+) exchange regulatory cofactor NHE-RF1 OS=Camelus ferus GN=CB1_000424003 PE=4 SV=1	-56.141	55	24.7	77	52	10	6	11	7	9999999	1	14
55	tr|S9XC74|S9XC74_9CETA Osteopontin isoform OPN-c OS=Camelus ferus GN=CB1_000209003 PE=4 SV=1	-35.8798	23	34.6	75		7		10	7.5	3.16228e+07	1	35
56	tr|G9F6X8|G9F6X8_PIG Protein disulfide-isomerase OS=Sus scrofa PE=2 SV=1	-63.9181	24	56.3	74	27	13	5	21	3.52381	3339.48	1	7
57	tr|S9XRF1|S9XRF1_9CETA CD5 antigen-like OS=Camelus ferus GN=CB1_000024013 PE=4 SV=1	-106.642	52	42.5	74	71	16	15	17	4.35294	22538.3	1	10
58	tr|S9YNY9|S9YNY9_9CETA Nucleobindin-1 OS=Camelus ferus GN=CB1_000132051 PE=4 SV=1	-74.2573	56	53	74		20		23	3.21739	1648.65	1	9
59	tr|S9WWI4|S9WWI4_9CETA Periostin isoform 1 OS=Camelus ferus GN=CB1_000622020 PE=4 SV=1	-89.8101	35	83.7	72	14	22	7	27	2.66667	463.159	1	8
60	tr|S9WJV1|S9WJV1_9CETA Moesin OS=Camelus ferus GN=CB1_001530002 PE=4 SV=1	-73.3684	32	67.4	68	27	22	14	28	2.42857	267.27	1	13
61	tr|S9X006|S9X006_9CETA Transcobalamin-2 OS=Camelus ferus GN=CB1_000760013 PE=4 SV=1	-133.885	49	54.6	68	50	22	15	21	3.2381	1729.2	1	4
62	sp|P0C276|RL40_SHEEP Ubiquitin-60S ribosomal protein L40 OS=Ovis aries GN=UBA52 PE=2 SV=2	-13.2076	24	14.6	67		3		6	11.1667	1.4678e+11	26	54
63	tr|S9WUC8|S9WUC8_9CETA Ig kappa chain V-II region RPMI 6410-like protein OS=Camelus ferus GN=CB1_000688043 PE=4 SV=1	-39.7288	27	26.7	66		6		7	9.42857	2.6827e+09	1	18
64	sp|A7MBJ4|PTPRF_BOVIN Receptor-type tyrosine-protein phosphatase F OS=Bos taurus GN=PTPRF PE=2 SV=1	-63.3248	10	211.1	64	13	16	4	91	0.703297	4.05006	1	8
65	tr|S9W8P0|S9W8P0_9CETA Alpha-enolase-like isoform 11 OS=Camelus ferus GN=CB1_001955003 PE=3 SV=1	-118.97	42	51.5	64	9	18	5	18	3.55556	3592.81	1	8
66	tr|S9Y5X2|S9Y5X2_9CETA Cell death activator CIDE-A-like protein OS=Camelus ferus GN=CB1_000932069 PE=4 SV=1	-48.6519	21	41.2	64		10		14	4.57143	37274.9	1	14
67	tr|S9X3V4|S9X3V4_9CETA Histone H4 OS=Camelus ferus GN=CB1_000595044 PE=3 SV=1	-73.0982	36	25.5	63	48	13	10	8	7.875	7.49894e+07	1	14
68	tr|S9YFG2|S9YFG2_9CETA Complement factor D OS=Camelus ferus GN=CB1_000609006 PE=3 SV=1	-53.1179	18	38.1	63		7		12	5.25	177827	1	9
69	sp|P84080|ARF1_BOVIN ADP-ribosylation factor 1 OS=Bos taurus GN=ARF1 PE=1 SV=2	-58.5617	52	20.6	62	31	9	6	8	7.75	5.62341e+07	7	8
70	tr|S9WKD1|S9WKD1_9CETA Ribonuclease 4 OS=Camelus ferus GN=CB1_001481047 PE=3 SV=1	-54.8103	27	26.8	62		6		11	5.63636	432875	1	8
71	tr|S9Y3S5|S9Y3S5_9CETA Olfactory receptor OS=Camelus ferus GN=CB1_001030036 PE=3 SV=1	-51.5588	7	108.3	61		6		33	1.84848	69.548	1	12
72	tr|S9Y8C6|S9Y8C6_9CETA Phosphoglucomutase 1 isoform 3-like protein OS=Camelus ferus GN=CB1_000538014 PE=4 SV=1	-69.8867	25	68.3	60	15	14	3	31	1.93548	85.1954	1	8
73	sp|Q28452|QOR_LAMGU Quinone oxidoreductase OS=Lama guanicoe GN=CRYZ PE=2 SV=1	-70.8109	46	35.1	60	26	11	4	16	3.75	5622.41	1	8
74	tr|S9XCM5|S9XCM5_9CETA Uncharacterized protein OS=Camelus ferus GN=CB1_000200068 PE=4 SV=1	-99.8822	20	89.8	59		17		42	1.40476	24.3958	1	8
75	tr|S9W698|S9W698_9CETA Cathelicidin antimicrobial peptide-like protein OS=Camelus ferus GN=CB1_002681001 PE=4 SV=1	-40.336	28	27.3	55	11	6	4	12	4.58333	38310.9	1	24
76	tr|S9WX48|S9WX48_9CETA Alpha-1-acid glycoprotein OS=Camelus ferus GN=CB1_000869007 PE=3 SV=1	-38.514	44	22.9	55		10		12	4.58333	38310.9	1	12
77	tr|S9WCG3|S9WCG3_9CETA Uncharacterized protein OS=Camelus ferus GN=CB1_002300016 PE=4 SV=1	-56.7199	12	123.8	55		12		35	1.57143	36.2759	1	13
78	tr|S9XYY2|S9XYY2_9CETA Hemopexin OS=Camelus ferus GN=CB1_000829044 PE=4 SV=1	-51.1344	26	46.5	54		16		20	2.7	500.187	1	9
79	sp|P19803|GDIR1_BOVIN Rho GDP-dissociation inhibitor 1 OS=Bos taurus GN=ARHGDIA PE=1 SV=3	-61.0254	53	23.3	51		10		7	7.28571	1.9307e+07	3	14
80	tr|T0NSP3|T0NSP3_9CETA HHIP-like protein OS=Camelus ferus GN=CB1_001073058 PE=4 SV=1	-35.1136	13	96.3	50	31	9	5	33	1.51515	31.7455	1	17
81	sp|P00727-2|AMPL_BOVIN Isoform 2 of Cytosol aminopeptidase OS=Bos taurus GN=LAP3	-62.2045	26	53.9	48	25	10	7	27	1.77778	58.9484	4	8
82	tr|S9WRY0|S9WRY0_9CETA L-lactate dehydrogenase B chain isoform 1-like protein OS=Camelus ferus GN=CB1_000743133 PE=3 SV=1	-49.8121	25	30.2	48		6		15	3.2	1583.89	1	8
83	tr|T0NLV9|T0NLV9_9CETA Epoxide hydrolase 1 OS=Camelus ferus GN=CB1_001073036 PE=4 SV=1	-42.7039	25	54.3	48		13		26	1.84615	69.1704	1	8
84	tr|S9Y253|S9Y253_9CETA Kininogen-2 isoform I OS=Camelus ferus GN=CB1_001118015 PE=4 SV=1	-33.9062	8	87.6	46		7		36	1.27778	17.9574	1	20
85	sp|Q8SPJ1|PLAK_BOVIN Junction plakoglobin OS=Bos taurus GN=JUP PE=2 SV=1	-63.5534	25	81.7	46		15		35	1.31429	19.6199	2	11
86	sp|P79303|UGPA_PIG UTP--glucose-1-phosphate uridylyltransferase OS=Sus scrofa GN=UGP2 PE=2 SV=3	-52.2645	31	56.7	45	7	15	2	23	1.95652	89.4736	1	10
87	tr|S9XCW4|S9XCW4_9CETA Synaptic vesicle membrane protein VAT-1-like protein OS=Camelus ferus GN=CB1_000194004 PE=4 SV=1	-38.865	28	30	44	14	6	2	11	4	9999	1	10
88	tr|S9YD43|S9YD43_9CETA Complement component 4A-like protein OS=Camelus ferus GN=CB1_000383050 PE=4 SV=1	-70.6163	11	226.1	44	21	19	9	79	0.556962	2.60547	1	13
89	tr|S9XCY3|S9XCY3_9CETA Synaptobrevin YKT6-like protein OS=Camelus ferus GN=CB1_000193019 PE=4 SV=1	-45.0407	49	27.5	44		10		11	4	9999	1	12
90	sp|Q0IIG8|RAB18_BOVIN Ras-related protein Rab-18 OS=Bos taurus GN=RAB18 PE=2 SV=1	-47.4432	47	22.9	43	42	11	10	13	3.30769	2029.92	4	8
91	tr|S9YSI7|S9YSI7_9CETA Triosephosphate isomerase OS=Camelus ferus GN=CB1_000289005 PE=3 SV=1	-71.9807	42	27.9	39	13	10	2	15	2.6	397.107	1	9
92	tr|S9YU13|S9YU13_9CETA Glutathione S-transferase-like protein OS=Camelus ferus GN=CB1_000242013 PE=3 SV=1	-54.6915	35	27.7	38	15	7	3	10	3.8	6308.57	1	8
93	tr|W5Q7Z7|W5Q7Z7_SHEEP Uncharacterized protein (Fragment) OS=Ovis aries GN=DSP PE=4 SV=1	-69.4205	7	317.5	37	1	20	1	140	0.264286	0.837747	1	8
94	tr|S9XT33|S9XT33_9CETA Lipopolysaccharide-binding protein OS=Camelus ferus GN=CB1_001108069 PE=4 SV=1	-22.0354	18	47.5	37	30	8	7	11	3.36364	2309.13	1	8
95	tr|T0NTR6|T0NTR6_9CETA Malate dehydrogenase OS=Camelus ferus GN=CB1_001609002 PE=3 SV=1	-44.148	31	36.3	37		8		10	3.7	5010.87	1	9
96	tr|S9Y7F6|S9Y7F6_9CETA Uncharacterized protein OS=Camelus ferus GN=CB1_000573002 PE=4 SV=1	-31.0531	40	11.9	37		7		5	7.4	2.51189e+07	1	16
97	tr|S9WYL2|S9WYL2_9CETA Serine carboxypeptidase CPVL OS=Camelus ferus GN=CB1_000813015 PE=4 SV=1	-30.5253	18	39.1	34		7		15	2.26667	183.785	1	11
98	tr|S9WDQ9|S9WDQ9_9CETA Phosphoglycerate kinase OS=Camelus ferus GN=CB1_001985002 PE=3 SV=1	-73.1319	48	43.6	33	8	18	4	22	1.5	30.6228	1	2
99	tr|S9YYT0|S9YYT0_9CETA 60S ribosomal protein L13a OS=Camelus ferus GN=CB1_000132028 PE=3 SV=1	-50.2034	37	36.8	33	19	13	6	12	2.75	561.341	1	10
100	tr|S9YCV0|S9YCV0_9CETA Angiotensinogen OS=Camelus ferus GN=CB1_000692027 PE=3 SV=1	-38.1053	28	32.9	33		9		13	2.53846	344.511	1	7
101	tr|S9YH06|S9YH06_9CETA Neutral alpha-glucosidase AB isoform 1 OS=Camelus ferus GN=CB1_000570005 PE=3 SV=1	-56.0147	16	103.9	33	9	10	2	35	0.942857	7.76712	1	7
102	tr|S9WHS4|S9WHS4_9CETA Complement factor I (Fragment) OS=Camelus ferus GN=CB1_001130006 PE=3 SV=1	-41.614	21	55.6	32		10		19	1.68421	47.3293	1	11
103	sp|P10668|COF1_PIG Cofilin-1 OS=Sus scrofa GN=CFL1 PE=1 SV=3	-64.6326	76	18.4	32		11		9	3.55556	3592.81	4	7
104	tr|S9WTP4|S9WTP4_9CETA Plastin-2 isoform 16 OS=Camelus ferus GN=CB1_000985011 PE=4 SV=1	-113.344	25	110.5	31		23		48	0.645833	3.42419	1	2
105	tr|W5P9V5|W5P9V5_SHEEP Uncharacterized protein OS=Ovis aries GN=PIGR PE=4 SV=1	-13.592	4	85.3	30	8	4	1	32	0.9375	7.65964	1	10
106	tr|I3L7I3|I3L7I3_PIG Uncharacterized protein OS=Sus scrofa GN=FLG2 PE=1 SV=1	-11.301	0	238.6	30	29	2	1	65	0.461538	1.89427	3	29
107	sp|P61585|RHOA_BOVIN Transforming protein RhoA OS=Bos taurus GN=RHOA PE=1 SV=1	-39.2731	50	21.7	29	7	9	2	6	4.83333	68128.2	5	8
108	tr|G1EHI3|G1EHI3_CAMDR Glucose-6-phosphate 1-dehydrogenase OS=Camelus dromedarius PE=2 SV=1	-55.8095	28	59.2	29	11	14	6	32	0.90625	7.05842	1	7
109	sp|Q3MHP2|RB11B_BOVIN Ras-related protein Rab-11B OS=Bos taurus GN=RAB11B PE=2 SV=3	-42.9695	44	24.4	29	26	9	8	14	2.07143	116.877	5	9
110	tr|S9XYV1|S9XYV1_9CETA Transketolase OS=Camelus ferus GN=CB1_001347001 PE=4 SV=1	-58.7138	21	97.8	29	7	16	5	31	0.935484	7.61954	1	5
111	tr|S9WY98|S9WY98_9CETA Sodium/glucose cotransporter 1 OS=Camelus ferus GN=CB1_000760036 PE=3 SV=1	-18.9945	7	78.3	27	8	5	2	16	1.6875	47.6968	1	8
112	tr|S9Y4S6|S9Y4S6_9CETA Uncharacterized protein OS=Camelus ferus GN=CB1_000657009 PE=4 SV=1	-42.1607	14	70.7	27	22	7	6	18	1.5	30.6228	1	8
113	tr|S9X0B8|S9X0B8_9CETA Glucose-6-phosphate isomerase OS=Camelus ferus GN=CB1_000753004 PE=3 SV=1	-36.2701	20	57.2	27	5	8	2	16	1.6875	47.6968	1	7
114	sp|P61223|RAP1B_BOVIN Ras-related protein Rap-1b OS=Bos taurus GN=RAP1B PE=2 SV=1	-28.6462	34	20.7	27	8	6	2	8	3.375	2370.37	5	8
115	tr|S9YB22|S9YB22_9CETA Uncharacterized protein OS=Camelus ferus GN=CB1_000459017 PE=4 SV=1	-72.4532	20	113.6	27		17		41	0.658537	3.55551	1	6
116	tr|S9WS78|S9WS78_9CETA Uncharacterized protein OS=Camelus ferus GN=CB1_000964021 PE=4 SV=1	-35.6532	9	170.7	26		10		46	0.565217	2.67466	1	8
117	tr|S9XPX9|S9XPX9_9CETA Uncharacterized protein OS=Camelus ferus GN=CB1_000047015 PE=4 SV=1	-47.4374	20	51.7	25	22	10	9	13	1.92308	82.7678	1	7
118	tr|S9WQ51|S9WQ51_9CETA Cartilage associated protein OS=Camelus ferus GN=CB1_001185006 PE=4 SV=1	-41.478	25	33.5	25	14	6	4	19	1.31579	19.6914	1	6
119	tr|S9YF34|S9YF34_9CETA Fc of IgG binding protein-like protein OS=Camelus ferus GN=CB1_000338018 PE=4 SV=1	-41.7792	27	46.1	25		7		13	1.92308	82.7678	1	8
120	tr|W5NXW9|W5NXW9_SHEEP Uncharacterized protein OS=Ovis aries GN=IGHM PE=4 SV=1	-29.5229	5	49.8	25		2		17	1.47059	28.5521	1	9
121	tr|I3LAJ6|I3LAJ6_PIG Uncharacterized protein OS=Sus scrofa GN=RALA PE=1 SV=1	-26.9741	26	23.4	24	17	6	3	7	3.42857	2681.7	5	7
122	sp|Q3SZV3|EF1G_BOVIN Elongation factor 1-gamma OS=Bos taurus GN=EEF1G PE=2 SV=1	-34.7319	19	50.3	24	8	8	2	17	1.41176	24.8086	2	8
123	tr|T0NLF0|T0NLF0_9CETA Vitronectin OS=Camelus ferus GN=CB1_000765074 PE=4 SV=1	-29.9429	10	56.2	24	16	4	3	19	1.26316	17.3298	1	9
124	tr|S9WBY0|S9WBY0_9CETA Clusterin OS=Camelus ferus GN=CB1_002524031 PE=3 SV=1	-30.5832	15	39	24		5		14	1.71429	50.7947	1	8
125	tr|S9WSX8|S9WSX8_9CETA Legumain OS=Camelus ferus GN=CB1_000726111 PE=4 SV=1	-22.9547	15	49.1	24		6		16	1.5	30.6228	1	8
126	tr|S9XLJ3|S9XLJ3_9CETA Brain-specific serine protease 4-like protein OS=Camelus ferus GN=CB1_000144055 PE=3 SV=1	-38.9542	17	44.6	24		7		18	1.33333	20.5443	1	6
127	sp|P63103|1433Z_BOVIN 14-3-3 protein zeta/delta OS=Bos taurus GN=YWHAZ PE=1 SV=1	-47.6861	35	27.6	23	20	9	6	13	1.76923	57.7802	4	6
128	tr|S9XVY0|S9XVY0_9CETA DnaJ subfamily B member 9-like protein OS=Camelus ferus GN=CB1_001541017 PE=4 SV=1	-32.3375	37	27.5	23	17	8	5	10	2.3	198.526	1	7
129	tr|A0A0B8RSC2|A0A0B8RSC2_PIG RAB2A, member RAS oncogene family OS=Sus scrofa domesticus GN=RAB2A PE=4 SV=1	-27.8956	30	23.4	23	5	5	1	13	1.76923	57.7802	2	8
130	sp|A5JST6|RS18_CAPHI 40S ribosomal protein S18 OS=Capra hircus GN=RPS18 PE=2 SV=1	-31.3058	43	17.6	23		8		8	2.875	748.894	9	6
131	tr|S9WVP1|S9WVP1_9CETA Group III secretory phospholipase A2-like protein OS=Camelus ferus GN=CB1_000760022 PE=3 SV=1	-33.6655	26	52.1	23		8		14	1.64286	42.9397	1	7
132	sp|Q3T087|RL11_BOVIN 60S ribosomal protein L11 OS=Bos taurus GN=RPL11 PE=2 SV=3	-28.592	31	20.2	23		6		9	2.55556	358.381	2	7
133	sp|Q32PD5|RS19_BOVIN 40S ribosomal protein S19 OS=Bos taurus GN=RPS19 PE=2 SV=3	-29.3765	43	16	22		9		7	3.14286	1388.5	3	6
134	tr|T0M7N1|T0M7N1_9CETA Uncharacterized protein OS=Camelus ferus GN=CB1_000995013 PE=4 SV=1	-39.8284	17	58.9	22		8		27	0.814815	5.52852	1	5
135	tr|E1CAJ6|E1CAJ6_PIG Protein disulfide isomerase P5 OS=Sus scrofa GN=pdi-p5 PE=1 SV=1	-35.4566	17	48	22		5		12	1.83333	67.1292	1	9
136	tr|S9XUW6|S9XUW6_9CETA Uncharacterized protein OS=Camelus ferus GN=CB1_000996002 PE=4 SV=1	-27.3858	38	17.1	22		5		9	2.44444	277.256	1	7
137	tr|S9WJX9|S9WJX9_9CETA Uncharacterized protein OS=Camelus ferus GN=CB1_001413016 PE=4 SV=1	-22.7569	29	18.2	22		4		10	2.2	157.489	1	15
138	sp|Q58DS9|RAB5C_BOVIN Ras-related protein Rab-5C OS=Bos taurus GN=RAB5C PE=2 SV=1	-19.6194	22	23.4	21	9	4	2	9	2.33333	214.443	5	10
139	sp|Q2KJD0|TBB5_BOVIN Tubulin beta-5 chain OS=Bos taurus GN=TUBB5 PE=2 SV=1	-41.7168	31	49.5	21	6	10	3	18	1.16667	13.678	4	6
140	sp|Q2XVP4|TBA1B_PIG Tubulin alpha-1B chain OS=Sus scrofa GN=TUBA1B PE=1 SV=1	-38.875	30	50	21	8	10	5	18	1.16667	13.678	2	8
141	tr|S9XC57|S9XC57_9CETA Plasminogen OS=Camelus ferus GN=CB1_000390043 PE=3 SV=1	-24.3776	11	73	21		6		30	0.7	4.01187	1	10
142	tr|S9Y401|S9Y401_9CETA Long-chain-fatty-acid--CoA ligase 5 isoform 3 OS=Camelus ferus GN=CB1_000678041 PE=4 SV=1	-30.2589	15	69.4	21		8		27	0.777778	4.99484	1	8
143	sp|Q2KJH4|WDR1_BOVIN WD repeat-containing protein 1 OS=Bos taurus GN=WDR1 PE=2 SV=3	-33.3493	16	66.1	20	4	7	1	21	0.952381	7.96151	2	6
144	tr|S9Z108|S9Z108_9CETA Plasma protease C1 inhibitor OS=Camelus ferus GN=CB1_000073016 PE=3 SV=1	-49.2333	26	55.7	20		10		19	1.05263	10.2884	1	4
145	tr|S9Y354|S9Y354_9CETA ATP synthase subunit alpha OS=Camelus ferus GN=CB1_000699012 PE=3 SV=1	-45.6933	19	63	20		10		27	0.740741	4.50479	1	6
146	tr|S9YWZ2|S9YWZ2_9CETA Hsc70-interacting protein-like isoform 3 OS=Camelus ferus GN=CB1_000168038 PE=4 SV=1	-28.3862	14	35.2	20		4		8	2.5	315.228	1	8
147	tr|T0MIJ2|T0MIJ2_9CETA Pigment epithelium-derived factor-like protein OS=Camelus ferus GN=CB1_000765141 PE=3 SV=1	-38.5089	26	46	20		9		18	1.11111	11.9155	1	8
148	sp|Q2EN76|NDKB_PIG Nucleoside diphosphate kinase B OS=Sus scrofa GN=NME2 PE=2 SV=1	-13.3373	35	17.1	19	6	4	2	11	1.72727	52.367	2	9
149	tr|F1MX68|F1MX68_BOVIN Uncharacterized protein (Fragment) OS=Bos taurus GN=CPVL PE=4 SV=1	-7.88439	4	54.3	19		2		19	1	9	3	12
150	sp|P67985|RL22_PIG 60S ribosomal protein L22 OS=Sus scrofa GN=RPL22 PE=1 SV=2	-31.0713	59	14.7	19		7		3	6.33333	2.15443e+06	3	7
151	tr|T0NJQ1|T0NJQ1_9CETA ATP synthase subunit beta OS=Camelus ferus GN=CB1_000449040 PE=3 SV=1	-42.6768	18	65.3	19		8		24	0.791667	5.18966	1	7
152	tr|A0A0B8RTC3|A0A0B8RTC3_PIG Peroxiredoxin 4 OS=Sus scrofa domesticus GN=PRDX4 PE=4 SV=1	-20.0341	27	30.5	18	17	5	4	13	1.38462	23.2446	2	6
153	tr|S9WVB8|S9WVB8_9CETA Long-chain-fatty-acid--CoA ligase 3 isoform 2 OS=Camelus ferus GN=CB1_000931089 PE=4 SV=1	-27.1604	13	63.8	18	6	7	4	24	0.75	4.62341	1	8
154	tr|S9YE05|S9YE05_9CETA Transgelin OS=Camelus ferus GN=CB1_000351006 PE=3 SV=1	-34.2407	29	22.3	18		5		13	1.38462	23.2446	1	6
155	tr|T0M664|T0M664_9CETA Zinc-alpha-2-glycoprotein-like protein OS=Camelus ferus GN=CB1_000537017 PE=3 SV=1	-24.619	29	21.8	18		5		10	1.8	62.0957	1	6
156	tr|S9YGJ5|S9YGJ5_9CETA Uncharacterized protein OS=Camelus ferus GN=CB1_000306041 PE=4 SV=1	-7.21209	17	16.3	17		3		5	3.4	2510.89	1	6
157	tr|S9XK10|S9XK10_9CETA Uncharacterized protein OS=Camelus ferus GN=CB1_000201015 PE=3 SV=1	-33.517	18	83.4	17		9		26	0.653846	3.50657	1	3
158	tr|S9WK12|S9WK12_9CETA Complement component C8 beta chain OS=Camelus ferus GN=CB1_001009007 PE=4 SV=1	-19.757	10	61.2	17		5		19	0.894737	6.8476	1	7
159	sp|Q3T054|RAN_BOVIN GTP-binding nuclear protein Ran OS=Bos taurus GN=RAN PE=2 SV=3	-27.382	34	24.3	17		6		11	1.54545	34.1119	4	7
160	tr|S9YL24|S9YL24_9CETA Kinesin-like protein OS=Camelus ferus GN=CB1_000455014 PE=3 SV=1	-34.0091	3	300.4	17		9		116	0.146552	0.401366	1	6
161	tr|S9WFG7|S9WFG7_9CETA Thyroxine-binding globulin OS=Camelus ferus GN=CB1_001279003 PE=3 SV=1	-14.4232	9	46	17		4		14	1.21429	15.3789	1	7
162	sp|P11017|GBB2_BOVIN Guanine nucleotide-binding protein G(I)/G(S)/G(T) subunit beta-2 OS=Bos taurus GN=GNB2 PE=2 SV=3	-17.2733	11	37.2	16		4		11	1.45455	27.4804	12	6
163	sp|P68230|HBB_CAMBA Hemoglobin subunit beta OS=Camelus bactrianus GN=HBB PE=1 SV=2	-41.5008	75	16.2	16		10		11	1.45455	27.4804	3	5
164	tr|S9YBG5|S9YBG5_9CETA Uncharacterized protein OS=Camelus ferus GN=CB1_000742002 PE=3 SV=1	-40.281	18	90.9	16		12		40	0.4	1.51189	1	4
165	tr|S9XVK5|S9XVK5_9CETA Transthyretin OS=Camelus ferus GN=CB1_000954015 PE=3 SV=1	-39.1546	41	16	16		4		8	2	99	1	7
166	sp|Q007T2|CDC42_PIG Cell division control protein 42 homolog OS=Sus scrofa GN=CDC42 PE=2 SV=2	-17.4232	33	21.2	15	14	5	4	8	1.875	73.9894	7	8
167	tr|S9WDD6|S9WDD6_9CETA Uncharacterized protein OS=Camelus ferus GN=CB1_002524032 PE=4 SV=1	-24.3895	24	16.6	15		5		8	1.875	73.9894	1	6
168	tr|S9YWM4|S9YWM4_9CETA C-C motif chemokine 14 OS=Camelus ferus GN=CB1_000173005 PE=4 SV=1	-38.965	30	14	15		6		8	1.875	73.9894	1	3
169	sp|A1XQU9|RS20_PIG 40S ribosomal protein S20 OS=Sus scrofa GN=RPS20 PE=1 SV=1	-15.1429	30	13.2	15		5		3	5	99999	4	5
170	tr|S9YYJ4|S9YYJ4_9CETA Tetranectin OS=Camelus ferus GN=CB1_000140012 PE=4 SV=1	-27.0949	38	22.1	15		6		8	1.875	73.9894	1	6
171	sp|Q5E9E6|RL10A_BOVIN 60S ribosomal protein L10a OS=Bos taurus GN=RPL10A PE=2 SV=3	-18.4375	32	24.7	15		6		8	1.875	73.9894	6	4
172	tr|H9NAE7|H9NAE7_CAMDR Pepsin F (Fragment) OS=Camelus dromedarius PE=2 SV=1	-55.5284	38	39	15		10		17	0.882353	6.62699	2	3
173	tr|S9WFE9|S9WFE9_9CETA Serpin B3-like protein OS=Camelus ferus GN=CB1_001792025 PE=3 SV=1	-52.4798	29	53.6	14	7	12	6	21	0.666667	3.64159	1	1
174	tr|S9XLB1|S9XLB1_9CETA Ig lambda chain V-I region BL2-like protein OS=Camelus ferus GN=CB1_004407001 PE=4 SV=1	-10.9714	10	32.2	14	5	4	3	8	1.75	55.2341	1	9
175	sp|P61284|RL12_BOVIN 60S ribosomal protein L12 OS=Bos taurus GN=RPL12 PE=2 SV=1	-30.7043	33	17.7	14	6	4	2	7	2	99	6	6
176	sp|Q3SYX0|NDRG1_BOVIN Protein NDRG1 OS=Bos taurus GN=NDRG1 PE=2 SV=1	-25.6859	20	41.5	14	1	5	1	11	1.27273	17.7382	4	5
177	sp|Q29201|RS16_PIG 40S ribosomal protein S16 OS=Sus scrofa GN=RPS16 PE=1 SV=4	-27.7241	42	16.4	14		6		8	1.75	55.2341	4	4
178	sp|Q2TBX6|PSB1_BOVIN Proteasome subunit beta type-1 OS=Bos taurus GN=PSMB1 PE=1 SV=1	-27.2454	34	26.1	14		6		11	1.27273	17.7382	5	5
179	tr|S9WIY8|S9WIY8_9CETA Adenylyl cyclase-associated protein OS=Camelus ferus GN=CB1_001061011 PE=3 SV=1	-25.5107	16	47.5	13	10	5	3	24	0.541667	2.4807	1	6
180	tr|S9XL94|S9XL94_9CETA C-C motif chemokine OS=Camelus ferus GN=CB1_000173004 PE=3 SV=1	-39.1417	39	15	13		8		5	2.6	397.107	1	2
181	tr|S9XTN8|S9XTN8_9CETA Ankyrin repeat domain-containing protein 22 OS=Camelus ferus GN=CB1_001056003 PE=4 SV=1	-18.6065	15	28.9	13		5		11	1.18182	14.1991	1	5
182	sp|P62279|RS13_PIG 40S ribosomal protein S13 (Fragment) OS=Sus scrofa GN=RPS13 PE=2 SV=2	-23.4278	39	12	13		4		5	2.6	397.107	7	5
183	tr|S9XGK8|S9XGK8_9CETA Uncharacterized protein OS=Camelus ferus GN=CB1_002101001 PE=4 SV=1	-22.5945	5	124.9	13		5		61	0.213115	0.633484	1	6
184	tr|S9WXA1|S9WXA1_9CETA Prolactin-inducible protein-like protein OS=Camelus ferus GN=CB1_000804069 PE=4 SV=1	-12.8225	34	16.3	13		6		7	1.85714	70.9686	1	5
185	sp|P62157|CALM_BOVIN Calmodulin OS=Bos taurus GN=CALM PE=1 SV=2	-25.9189	55	16.8	13		5		8	1.625	41.1697	5	4
186	tr|S9XCV8|S9XCV8_9CETA V-type proton ATPase subunit a isoform 1 OS=Camelus ferus GN=CB1_000194029 PE=4 SV=1	-20.4114	6	150.5	12	7	5	3	39	0.307692	1.03092	1	6
187	sp|P62831|RL23_PIG 60S ribosomal protein L23 OS=Sus scrofa GN=RPL23 PE=1 SV=1	-28.3382	34	14.8	12	5	4	2	7	1.71429	50.7947	5	5
188	sp|Q3T0T7|SAR1B_BOVIN GTP-binding protein SAR1b OS=Bos taurus GN=SAR1B PE=2 SV=1	-7.92082	11	22.3	12	2	2	1	9	1.33333	20.5443	5	10
189	sp|P58073|PTHR_BOVIN Parathyroid hormone-related protein OS=Bos taurus GN=PTHLH PE=2 SV=1	-12.6605	22	20.3	12		3		6	2	99	8	9
190	tr|H6BDU4|H6BDU4_CAMDR Superoxide dismutase [Cu-Zn] OS=Camelus dromedarius PE=2 SV=1	-8.81928	30	15.7	12		3		6	2	99	1	8
191	tr|L8I8P1|L8I8P1_9CETA 40S ribosomal protein S14 (Fragment) OS=Bos mutus GN=M91_17987 PE=3 SV=1	-8.61957	27	17.3	12		3		4	3	999	2	6
192	tr|S9XAH2|S9XAH2_9CETA Apolipoprotein E OS=Camelus ferus GN=CB1_000247015 PE=4 SV=1	-18.9484	22	25.6	12		5		11	1.09091	11.3285	1	6
193	sp|Q3T199|RS23_BOVIN 40S ribosomal protein S23 OS=Bos taurus GN=RPS23 PE=2 SV=1	-20.4728	29	15.7	12		5		3	4	9999	9	4
194	tr|W5Q268|W5Q268_SHEEP Uncharacterized protein OS=Ovis aries GN=APOH PE=4 SV=1	-6.34872	5	38	12		2		16	0.75	4.62341	1	10
195	sp|P31404|VATA_BOVIN V-type proton ATPase catalytic subunit A OS=Bos taurus GN=ATP6V1A PE=2 SV=2	-26.3985	17	68.2	12		8		29	0.413793	1.59294	6	3
196	tr|S9YZP8|S9YZP8_9CETA Neutrophilic granule protein-like OS=Camelus ferus GN=CB1_000112011 PE=4 SV=1	-22.6957	21	13.6	12		3		7	1.71429	50.7947	1	6
197	tr|K7GN90|K7GN90_PIG Uncharacterized protein OS=Sus scrofa GN=CD44 PE=1 SV=1	-6.71332	3	81	12		2		16	0.75	4.62341	1	11
198	sp|P00355|G3P_PIG Glyceraldehyde-3-phosphate dehydrogenase OS=Sus scrofa GN=GAPDH PE=1 SV=4	-18.1863	15	35.7	11	7	4	3	10	1.1	11.5893	4	7
199	tr|S9X898|S9X898_9CETA V-type proton ATPase subunit B, brain isoform-like protein OS=Camelus ferus GN=CB1_000471028 PE=3 SV=1	-21.2897	13	55.4	11	5	5	2	20	0.55	2.54813	1	4
200	tr|S9XCB5|S9XCB5_9CETA Calcium-binding protein OS=Camelus ferus GN=CB1_000203019 PE=4 SV=1	-16.1087	24	36.3	11		6		14	0.785714	5.1054	1	3
201	tr|W5PSJ5|W5PSJ5_SHEEP Uncharacterized protein OS=Ovis aries GN=SFT2D2 PE=4 SV=1	-15.1621	16	17.6	11		3		2	5.5	316227	1	5
202	sp|Q3MHL4|SAHH_BOVIN Adenosylhomocysteinase OS=Bos taurus GN=AHCY PE=2 SV=3	-24.6833	11	47.5	11		4		19	0.578947	2.79269	8	6
203	sp|A1XQU5|RL27_PIG 60S ribosomal protein L27 OS=Sus scrofa GN=RPL27 PE=1 SV=1	-15.3578	41	15.7	11		5		5	2.2	157.489	5	4
204	tr|T0NNB1|T0NNB1_9CETA Eukaryotic translation initiation factor 4A, isoform 1 isoform 1-like protein OS=Camelus ferus GN=CB1_000230031 PE=3 SV=1	-21.5085	7	71.8	11		4		21	0.52381	2.34048	1	8
205	tr|S9XDM0|S9XDM0_9CETA NADH-cytochrome b5 reductase 3-like isoform 2 OS=Camelus ferus GN=CB1_000168002 PE=4 SV=1	-8.69967	10	41	11		3		17	0.647059	3.43669	1	6
206	tr|S9WB17|S9WB17_9CETA Uncharacterized protein (Fragment) OS=Camelus ferus GN=CB1_001683045 PE=4 SV=1	-15.5896	19	32.2	11		4		17	0.647059	3.43669	1	3
207	tr|A6QQN6|A6QQN6_BOVIN SMPDL3B protein OS=Bos taurus GN=SMPDL3B PE=2 SV=1	-9.15085	8	50.6	10	2	3	1	23	0.434783	1.72134	3	5
208	tr|F1MP21|F1MP21_BOVIN Alpha-amylase (Fragment) OS=Bos taurus GN=AMY2A PE=3 SV=2	-16.2417	10	58.6	10	4	4	2	20	0.5	2.16228	2	4
209	tr|T0NMN4|T0NMN4_9CETA Tubulin tyrosine ligase-like family, member 3 isoform 1-like protein OS=Camelus ferus GN=CB1_000105020 PE=4 SV=1	-21.6213	6	104.1	10	1	5	1	44	0.227273	0.687612	1	4
210	tr|T0MED9|T0MED9_9CETA Uncharacterized protein OS=Camelus ferus GN=CB1_000418043 PE=4 SV=1	-17.7121	4	103.6	10	8	3	2	32	0.3125	1.05353	1	6
211	tr|A0A0B8RVW2|A0A0B8RVW2_PIG Golgi glycoprotein 1 OS=Sus scrofa domesticus GN=GLG1 PE=4 SV=1	-13.1082	3	134	10		3		55	0.181818	0.519911	5	5
212	tr|W5P7N5|W5P7N5_SHEEP Uncharacterized protein OS=Ovis aries GN=SCP2 PE=4 SV=1	-12.8635	8	58.4	10		5		25	0.4	1.51189	1	5
213	tr|S9X3E8|S9X3E8_9CETA Ig kappa chain V-II region RPMI 6410-like protein OS=Camelus ferus GN=CB1_000688040 PE=4 SV=1	-13.0416	11	39.9	10		4		8	1.25	16.7828	1	7
214	tr|S9WCT2|S9WCT2_9CETA Pancreatic trypsin inhibitor OS=Camelus ferus GN=CB1_002228034 PE=4 SV=1	-17.3836	45	11.2	10		4		6	1.66667	45.4159	1	4
215	tr|S9XE92|S9XE92_9CETA Protein S100 OS=Camelus ferus GN=CB1_000306043 PE=3 SV=1	-15.6938	30	10.8	10		4		5	2	99	1	6
216	sp|P61157|ARP3_BOVIN Actin-related protein 3 OS=Bos taurus GN=ACTR3 PE=1 SV=3	-31.6218	21	47.2	10		8		16	0.625	3.21697	4	2
217	tr|A0A0B8S031|A0A0B8S031_PIG Pyruvate kinase OS=Sus scrofa domesticus GN=PKM PE=3 SV=1	-12.6096	8	57.7	10		4		29	0.344828	1.21222	6	5
218	sp|O02705|HS90A_PIG Heat shock protein HSP 90-alpha OS=Sus scrofa GN=HSP90AA1 PE=2 SV=3	-17.8611	8	84.6	10		5		29	0.344828	1.21222	5	4
219	tr|S9X8E2|S9X8E2_9CETA Prosaposin isoform 3-like protein OS=Camelus ferus GN=CB1_000533008 PE=4 SV=1	-11.3779	7	56.3	10		3		22	0.454545	1.84804	1	7
220	tr|S9XPT9|S9XPT9_9CETA 40S ribosomal protein SA OS=Camelus ferus GN=CB1_001300001 PE=4 SV=1	-9.81565	25	15	10	6	3	2	5	2	99	1	4
221	tr|S9XA74|S9XA74_9CETA P3ECSL-like protein OS=Camelus ferus GN=CB1_000256011 PE=3 SV=1	-15.5898	15	45.2	9	3	4	2	11	0.818182	5.57933	1	5
222	sp|Q5S1U1|HSPB1_PIG Heat shock protein beta-1 OS=Sus scrofa GN=HSPB1 PE=2 SV=1	-23.817	38	22.8	9	8	7	6	12	0.75	4.62341	1	2
223	tr|S9WLV5|S9WLV5_9CETA Lipoma HMGIC fusion partner-like 2 protein OS=Camelus ferus GN=CB1_000917021 PE=4 SV=1	-15.6322	19	23.4	9		3		3	3	999	1	4
224	sp|P79103|RS4_BOVIN 40S ribosomal protein S4 OS=Bos taurus GN=RPS4 PE=2 SV=3	-20.6438	25	29.5	9		7		14	0.642857	3.39397	7	2
225	tr|S9WKZ8|S9WKZ8_9CETA Inter-alpha-trypsin inhibitor heavy chain H4 OS=Camelus ferus GN=CB1_001347005 PE=4 SV=1	-15.7978	7	94.9	9		6		32	0.28125	0.910953	1	3
226	sp|P60661-2|MYL6_BOVIN Isoform Smooth muscle of Myosin light polypeptide 6 OS=Bos taurus GN=MYL6	-12.1157	30	16.9	9		4		9	1	9	8	4
227	sp|P63105|HBA_CAMBA Hemoglobin subunit alpha OS=Camelus bactrianus GN=HBA PE=1 SV=1	-28.6009	47	15.1	9		6		5	1.8	62.0957	2	2
228	sp|P49951|CLH1_BOVIN Clathrin heavy chain 1 OS=Bos taurus GN=CLTC PE=1 SV=1	-17.7683	6	191.3	9		8		74	0.121622	0.323188	6	3
229	tr|S9XIZ8|S9XIZ8_9CETA Uncharacterized protein OS=Camelus ferus GN=CB1_001776009 PE=4 SV=1	-9.50948	11	25.3	9		3		9	1	9	1	5
230	sp|Q32PB9|RL38_BOVIN 60S ribosomal protein L38 OS=Bos taurus GN=RPL38 PE=3 SV=4	-19.7706	35	8.1	9		4		3	3	999	4	2
231	tr|T0MKQ0|T0MKQ0_9CETA Complement component C7 OS=Camelus ferus GN=CB1_001954004 PE=4 SV=1	-5.74473	2	64.4	9		2		26	0.346154	1.21898	1	7
232	tr|D0G776|D0G776_PIG Leukotriene A(4) hydrolase OS=Sus scrofa GN=LTA4H PE=2 SV=1	-18.1403	9	65.8	8	1	5	1	30	0.266667	0.84785	3	2
233	sp|P02253|H12_BOVIN Histone H1.2 OS=Bos taurus GN=HIST1H1C PE=1 SV=2	-21.7413	24	21.3	8	6	5	4	4	2	99	2	2
234	sp|P62808|H2B1_BOVIN Histone H2B type 1 OS=Bos taurus PE=1 SV=2	-19.3668	19	13.8	8	3	3	1	5	1.6	38.8107	41	5
235	tr|F1SFT0|F1SFT0_PIG Uncharacterized protein OS=Sus scrofa GN=C1orf68 PE=4 SV=1	-11.1191	12	25.9	8	5	5	4	12	0.666667	3.64159	1	3
236	tr|T0M781|T0M781_9CETA Alpha-2-antiplasmin isoform 2 OS=Camelus ferus GN=CB1_000765140 PE=3 SV=1	-11.3802	9	59	8	3	4	2	21	0.380952	1.4041	1	4
237	tr|F1S9A4|F1S9A4_PIG Uncharacterized protein OS=Sus scrofa GN=NUCB2 PE=1 SV=1	-10.2225	9	49.9	8		3		17	0.470588	1.95521	1	4
238	tr|S9XQ18|S9XQ18_9CETA Inositol oxygenase OS=Camelus ferus GN=CB1_000079004 PE=4 SV=1	-10.0585	5	45.9	8		2		15	0.533333	2.41455	1	4
239	tr|O97643|O97643_LAMGL Fibrinogen A-alpha chain (Fragment) OS=Lama glama PE=4 SV=1	-12.4051	9	48.8	8		5		16	0.5	2.16228	1	4
240	tr|S9WVQ0|S9WVQ0_9CETA 60S ribosomal protein L7 OS=Camelus ferus GN=CB1_000850017 PE=3 SV=1	-17.1511	19	29.3	8		4		9	0.888889	6.74264	1	3
241	tr|S9WZL5|S9WZL5_9CETA Tryptophanyl-tRNA synthetase, cytoplasmic isoform 1 OS=Camelus ferus GN=CB1_000726014 PE=3 SV=1	-19.0413	14	53.2	8		5		20	0.4	1.51189	1	3
242	sp|Q56JX5|RS25_BOVIN 40S ribosomal protein S25 OS=Bos taurus GN=RPS25 PE=2 SV=1	-11.1698	29	13.7	8		4		5	1.6	38.8107	10	3
243	tr|S9XZ31|S9XZ31_9CETA Translocon-associated protein subunit delta-like protein OS=Camelus ferus GN=CB1_001317003 PE=4 SV=1	-18.4138	29	19.7	8		4		6	1.33333	20.5443	1	3
244	tr|S9WJS4|S9WJS4_9CETA Carboxypeptidase OS=Camelus ferus GN=CB1_001010011 PE=3 SV=1	-12.3651	15	55.7	8		6		16	0.5	2.16228	1	3
245	sp|O77834|PRDX6_BOVIN Peroxiredoxin-6 OS=Bos taurus GN=PRDX6 PE=1 SV=3	-22.4775	19	25	8		5		13	0.615385	3.12463	6	3
246	tr|B2LYK6|B2LYK6_SHEEP RAS oncogene family-like 7A OS=Ovis aries GN=RAB7A PE=2 SV=1	-16.1557	27	23.4	8		4		13	0.615385	3.12463	5	4
247	tr|S9X6K3|S9X6K3_9CETA Glycerol-3-phosphate dehydrogenase [NAD(+)] OS=Camelus ferus GN=CB1_000322050 PE=3 SV=1	-11.1759	4	51.6	8		2		22	0.363636	1.31013	1	7
248	sp|Q52NJ2|RAB1A_PIG Ras-related protein Rab-1A OS=Sus scrofa GN=RAB1A PE=2 SV=3	-11.0046	30	22.5	8	5	5	4	12	0.666667	3.64159	8	3
249	sp|Q3SYU2|EF2_BOVIN Elongation factor 2 OS=Bos taurus GN=EEF2 PE=2 SV=3	-11.3743	6	95.2	8		4		35	0.228571	0.692667	3	6
250	sp|P10103|HMGB1_BOVIN High mobility group protein B1 OS=Bos taurus GN=HMGB1 PE=1 SV=3	-13.3511	20	24.8	7	2	4	2	5	1.4	24.1189	7	2
251	tr|S9X4I3|S9X4I3_9CETA Interferon-stimulated gene protein (Fragment) OS=Camelus ferus GN=CB1_000370001 PE=4 SV=1	-8.55563	35	15.6	7	4	4	3	8	0.875	6.49894	1	2
252	sp|Q2KI84|SYHC_BOVIN Histidine--tRNA ligase, cytoplasmic OS=Bos taurus GN=HARS PE=2 SV=1	-14.3035	10	57.2	7	2	5	1	26	0.269231	0.858792	3	2
253	tr|S9WEC0|S9WEC0_9CETA Adenosine deaminase OS=Camelus ferus GN=CB1_002228016 PE=3 SV=1	-13.3735	15	42	7		5		20	0.35	1.23872	1	2
254	sp|Q3SZ62|PGAM1_BOVIN Phosphoglycerate mutase 1 OS=Bos taurus GN=PGAM1 PE=2 SV=3	-18.3896	33	28.8	7		7		11	0.636364	3.32876	3	1
255	sp|Q3SZ52|UB2V1_BOVIN Ubiquitin-conjugating enzyme E2 variant 1 OS=Bos taurus GN=UBE2V1 PE=2 SV=1	-11.9681	40	16.4	7		6		9	0.777778	4.99484	4	4
256	tr|S9XLE4|S9XLE4_9CETA DnaJ (Hsp40), subfamily C, member 3-like protein OS=Camelus ferus GN=CB1_001525018 PE=4 SV=1	-10.0261	19	46.5	7		5		18	0.388889	1.44844	1	3
257	sp|P63026|VAMP2_BOVIN Vesicle-associated membrane protein 2 OS=Bos taurus GN=VAMP2 PE=1 SV=2	-7.93181	20	12.6	7		2		4	1.75	55.2341	13	6
258	sp|A0A1F3|LDHA_BOSMU L-lactate dehydrogenase A chain OS=Bos mutus grunniens GN=LDHA PE=2 SV=3	-10.5652	9	36.6	7		3		18	0.388889	1.44844	7	4
259	sp|Q0Z8U2|RS3_PIG 40S ribosomal protein S3 OS=Sus scrofa GN=RPS3 PE=1 SV=1	-20.5857	23	26.6	7		5		15	0.466667	1.92864	5	2
260	tr|S9X027|S9X027_9CETA Prothrombin preproprotein OS=Camelus ferus GN=CB1_000515008 PE=3 SV=1	-12.159	10	71.9	7		5		27	0.259259	0.8166	1	2
261	tr|T0M9B1|T0M9B1_9CETA Rho GDP-dissociation inhibitor 2-like protein OS=Camelus ferus GN=CB1_001683020 PE=4 SV=1	-12.2924	16	23.7	7		2		9	0.777778	4.99484	2	3
262	sp|Q3ZBG0|PSA7_BOVIN Proteasome subunit alpha type-7 OS=Bos taurus GN=PSMA7 PE=1 SV=1	-19.2338	16	27.8	7		3		13	0.538462	2.45511	5	5
263	sp|Q3ZC84|CNDP2_BOVIN Cytosolic non-specific dipeptidase OS=Bos taurus GN=CNDP2 PE=2 SV=1	-10.7954	9	52.5	7		3		24	0.291667	0.957342	4	5
264	sp|Q6EWQ7|IF5A1_BOVIN Eukaryotic translation initiation factor 5A-1 OS=Bos taurus GN=EIF5A PE=2 SV=3	-8.29585	18	16.7	7		2		4	1.75	55.2341	6	4
265	tr|B2CZF0|B2CZF0_CAPHI Tetraspanin OS=Capra hircus PE=2 SV=1	-8.4023	16	25.6	7		2		6	1.16667	13.678	2	6
266	tr|I3LHF0|I3LHF0_PIG Uncharacterized protein OS=Sus scrofa GN=EEF1D PE=1 SV=1	-9.36675	27	15.8	6	4	3	2	8	0.75	4.62341	1	3
267	sp|Q9GMB8|SYSC_BOVIN Serine--tRNA ligase, cytoplasmic OS=Bos taurus GN=SARS PE=2 SV=3	-8.6551	10	58.5	6	1	4	1	21	0.285714	0.930698	2	3
268	tr|S9WQW1|S9WQW1_9CETA Lymphocyte antigen 6H isoform b OS=Camelus ferus GN=CB1_001044002 PE=4 SV=1	-6.65053	14	14.8	6		2		7	0.857143	6.19686	1	5
269	sp|P19619|ANXA1_PIG Annexin A1 OS=Sus scrofa GN=ANXA1 PE=1 SV=3	-7.99012	8	38.6	6		3		18	0.333333	1.15443	3	4
270	sp|A5PK63|RS17_BOVIN 40S ribosomal protein S17 OS=Bos taurus GN=RPS17 PE=2 SV=1	-9.66894	16	15.5	6		3		5	1.2	14.8489	6	2
271	sp|Q5EAD6|RL15_BOVIN 60S ribosomal protein L15 OS=Bos taurus GN=RPL15 PE=2 SV=3	-11.3822	14	24.1	6		3		10	0.6	2.98107	7	3
272	tr|E1BND1|E1BND1_BOVIN Uncharacterized protein OS=Bos taurus GN=KIN PE=4 SV=1	-5.31336	4	45.1	6		2		21	0.285714	0.930698	3	4
273	sp|Q5E9B7|CLIC1_BOVIN Chloride intracellular channel protein 1 OS=Bos taurus GN=CLIC1 PE=2 SV=3	-20.4799	13	26.9	6		3		12	0.5	2.16228	5	2
274	tr|S9XSS8|S9XSS8_9CETA Acetyl-coenzyme A synthetase, cytoplasmic OS=Camelus ferus GN=CB1_001108016 PE=4 SV=1	-17.6408	7	74.6	6		4		21	0.285714	0.930698	1	3
275	sp|Q5E946|PARK7_BOVIN Protein deglycase DJ-1 OS=Bos taurus GN=PARK7 PE=2 SV=1	-17.3132	20	19.9	6		4		8	0.75	4.62341	4	2
276	tr|S9XRV6|S9XRV6_9CETA Metalloreductase STEAP4 OS=Camelus ferus GN=CB1_001149001 PE=4 SV=1	-13.7282	11	52.9	6		4		22	0.272727	0.873817	1	2
277	tr|F1RFY1|F1RFY1_PIG Profilin OS=Sus scrofa GN=PFN1 PE=1 SV=1	-18.543	41	15	6		4		8	0.75	4.62341	1	4
278	tr|S9YGW7|S9YGW7_9CETA Heparin cofactor 2 OS=Camelus ferus GN=CB1_000302008 PE=3 SV=1	-5.64245	3	55.3	6		2		22	0.272727	0.873817	1	4
279	sp|Q5E958|RS8_BOVIN 40S ribosomal protein S8 OS=Bos taurus GN=RPS8 PE=2 SV=3	-16.3302	19	24.1	6		3		9	0.666667	3.64159	7	3
280	tr|T0MHD1|T0MHD1_9CETA Uncharacterized protein OS=Camelus ferus GN=CB1_000537018 PE=4 SV=1	-10.2233	12	19.7	6		2		7	0.857143	6.19686	1	4
281	tr|I1E388|I1E388_TURTR Acid phosphatase type 5 (Fragment) OS=Tursiops truncatus GN=ACP5 PE=2 SV=1	-12.6536	12	38.8	6		3		8	0.75	4.62341	2	4
282	sp|A1A4J1|PFKAL_BOVIN ATP-dependent 6-phosphofructokinase, liver type OS=Bos taurus GN=PFKL PE=2 SV=1	-15.3236	9	85.1	5	3	4	2	29	0.172414	0.487352	2	2
283	sp|Q6R8F2|CADH1_BOVIN Cadherin-1 OS=Bos taurus GN=CDH1 PE=2 SV=1	-4.8514	1	97.8	5		2		26	0.192308	0.557068	6	3
284	tr|S9YBG1|S9YBG1_9CETA Uncharacterized protein OS=Camelus ferus GN=CB1_000743096 PE=4 SV=1	-6.76955	8	28.7	5		2		13	0.384615	1.42446	1	4
285	tr|T0MF23|T0MF23_9CETA 60S ribosomal protein L13 OS=Camelus ferus GN=CB1_000130018 PE=4 SV=1	-12.4372	17	24.6	5		4		9	0.555556	2.59381	1	2
286	tr|T0MIA6|T0MIA6_9CETA Gelsolin isoform 32 OS=Camelus ferus GN=CB1_001603005 PE=4 SV=1	-8.16014	5	77.6	5		3		24	0.208333	0.615598	1	2
287	sp|Q3T035|ARPC3_BOVIN Actin-related protein 2/3 complex subunit 3 OS=Bos taurus GN=ARPC3 PE=1 SV=3	-8.7716	19	20.5	5		3		8	0.625	3.21697	2	3
288	tr|F1MWK6|F1MWK6_BOVIN Microfibrillar-associated protein 2 OS=Bos taurus GN=MFAP2 PE=4 SV=2	-11.8874	11	20.6	5		2		4	1.25	16.7828	4	4
289	tr|S9YFQ9|S9YFQ9_9CETA Annexin OS=Camelus ferus GN=CB1_000598015 PE=3 SV=1	-18.4622	11	46.5	5		4		23	0.217391	0.649648	1	3
290	tr|S9XHB9|S9XHB9_9CETA Proteasome activator complex subunit 2 isoform 5-like protein OS=Camelus ferus GN=CB1_000067019 PE=4 SV=1	-16.5993	13	23.3	5		2		12	0.416667	1.61016	1	3
291	tr|F2Z5B7|F2Z5B7_PIG 40S ribosomal protein S27 OS=Sus scrofa GN=RPS27L PE=1 SV=1	-8.97055	37	9.4	5		3		3	1.66667	45.4159	1	2
292	tr|S9YCX4|S9YCX4_9CETA Retinol-binding protein 4 OS=Camelus ferus GN=CB1_000689006 PE=4 SV=1	-8.9813	9	25.9	5		2		8	0.625	3.21697	1	4
293	sp|Q3T003|RL18A_BOVIN 60S ribosomal protein L18a OS=Bos taurus GN=RPL18A PE=2 SV=1	-13.1253	25	20.7	5		4		9	0.555556	2.59381	7	2
294	tr|S9X9X2|S9X9X2_9CETA Phosphatidylethanolamine-binding protein 1 OS=Camelus ferus GN=CB1_000390001 PE=4 SV=1	-11.0542	31	21	5		4		12	0.416667	1.61016	1	3
295	sp|P31096|OSTP_BOVIN Osteopontin OS=Bos taurus GN=SPP1 PE=1 SV=2	-8.98733	7	30.8	5		3		10	0.5	2.16228	11	3
296	sp|Q2KJ64|ARGI1_BOVIN Arginase-1 OS=Bos taurus GN=ARG1 PE=2 SV=1	-7.86332	15	34.9	5		4		17	0.294118	0.968419	2	2
297	sp|Q007T5|ARF6_PIG ADP-ribosylation factor 6 OS=Sus scrofa GN=ARF6 PE=2 SV=1	-13.4646	12	20	5		2		7	0.714286	4.17947	7	3
298	tr|S9Y7S2|S9Y7S2_9CETA Protein AMBP OS=Camelus ferus GN=CB1_000869003 PE=4 SV=1	-6.93704	6	42.6	5		2		20	0.25	0.778279	1	4
299	tr|B6VD07|B6VD07_PIG Torsin 1B (Fragment) OS=Sus scrofa GN=TOR1B PE=4 SV=1	-5.92445	16	17	5		2		5	1	9	2	3
300	sp|Q2TA29|RB11A_BOVIN Ras-related protein Rab-11A OS=Bos taurus GN=RAB11A PE=2 SV=3	-12.1123	15	24.4	5		3		11	0.454545	1.84804	9	4
301	sp|Q08D83-2|RTN3_BOVIN Isoform 2 of Reticulon-3 OS=Bos taurus GN=RTN3	-7.05227	14	25.4	4	3	3	2	5	0.8	5.30957	2	2
302	tr|T0M9U1|T0M9U1_9CETA Hermansky-Pudlak syndrome 5 protein isoform 1 OS=Camelus ferus GN=CB1_056579115 PE=4 SV=1	-16.7089	4	103.2	4		4		44	0.0909091	0.232847	1	1
303	sp|Q0P5K3|UBE2N_BOVIN Ubiquitin-conjugating enzyme E2 N OS=Bos taurus GN=UBE2N PE=2 SV=1	-12.8996	24	17.1	4		3		8	0.5	2.16228	8	3
304	tr|S9WVX7|S9WVX7_9CETA Cathepsin G OS=Camelus ferus GN=CB1_000636001 PE=3 SV=1	-10.3098	9	31.1	4		2		9	0.444444	1.78256	1	3
305	tr|F1RXN8|F1RXN8_PIG Uncharacterized protein OS=Sus scrofa GN=ATP6AP2 PE=1 SV=2	-9.47493	8	39.2	4		4		13	0.307692	1.03092	3	2
306	sp|P0DML8|APOE_LIPVE Apolipoprotein E OS=Lipotes vexillifer GN=APOE PE=3 SV=1	-5.17849	5	36.1	4		2		17	0.235294	0.719072	4	3
307	tr|S9YIB7|S9YIB7_9CETA Thioredoxin domain-containing protein 5 OS=Camelus ferus GN=CB1_000526026 PE=4 SV=1	-11.0706	6	51.5	4		2		25	0.16	0.44544	1	3
308	sp|Q29361|RL35_PIG 60S ribosomal protein L35 OS=Sus scrofa GN=RPL35 PE=1 SV=3	-11.0044	25	14.5	4		3		2	2	99	5	1
309	tr|E1BMG1|E1BMG1_BOVIN Uncharacterized protein OS=Bos taurus GN=MOB1B PE=4 SV=1	-8.05611	16	25	4		3		6	0.666667	3.64159	7	3
310	tr|D3K5K2|D3K5K2_PIG FK506 binding protein 4 OS=Sus scrofa GN=FKBP4 PE=2 SV=1	-10.9889	9	51.2	4		4		27	0.148148	0.406527	2	1
311	sp|Q3ZCL8|SH3L3_BOVIN SH3 domain-binding glutamic acid-rich-like protein 3 OS=Bos taurus GN=SH3BGRL3 PE=3 SV=1	-5.82391	30	10.4	4		2		3	1.33333	20.5443	5	2
312	tr|A3EX84|A3EX84_PIG Galectin OS=Sus scrofa GN=LGALS3 PE=1 SV=1	-5.55471	12	27.1	4		3		8	0.5	2.16228	4	2
313	sp|Q29375|RL7A_PIG 60S ribosomal protein L7a (Fragment) OS=Sus scrofa GN=RPL7A PE=2 SV=1	-11.131	26	14.4	4		4		4	1	9	4	1
314	tr|C8C1R3|C8C1R3_HIPAM Enamelin (Fragment) OS=Hippopotamus amphibius GN=ENAM PE=4 SV=1	-3.68403	2	102.8	4		2		39	0.102564	0.26638	1	3
315	tr|S9XR91|S9XR91_9CETA Ig lambda chain V-II region BUR-like protein OS=Camelus ferus GN=CB1_000047016 PE=4 SV=1	-4.62379	5	16.9	4		2		1	4	9999	1	3
316	tr|T0MBY8|T0MBY8_9CETA Calcium-transporting ATPase OS=Camelus ferus GN=CB1_000105006 PE=3 SV=1	-10.2031	4	137.5	4		3		48	0.0833333	0.211528	1	3
317	sp|Q2KJH9|AL9A1_BOVIN 4-trimethylaminobutyraldehyde dehydrogenase OS=Bos taurus GN=ALDH9A1 PE=2 SV=1	-6.83021	6	53.8	4		3		20	0.2	0.584893	5	2
318	sp|Q712P7|MYPR_PIG Myelin proteolipid protein OS=Sus scrofa GN=PLP1 PE=2 SV=1	-18.7277	11	30	4		3		9	0.444444	1.78256	3	2
319	tr|S9WNN1|S9WNN1_9CETA Selenoprotein M OS=Camelus ferus GN=CB1_000852010 PE=4 SV=1	-14.8727	45	14.4	4		4		6	0.666667	3.64159	1	1
320	tr|S9X0C9|S9X0C9_9CETA Uncharacterized protein OS=Camelus ferus GN=CB1_000504016 PE=4 SV=1	-13.5583	9	67.1	4		4		26	0.153846	0.425103	1	1
321	sp|Q2YDE4|PSA6_BOVIN Proteasome subunit alpha type-6 OS=Bos taurus GN=PSMA6 PE=1 SV=1	-14.329	17	27.3	4		4		14	0.285714	0.930698	9	2
322	sp|O46390|PGS1_SHEEP Biglycan OS=Ovis aries GN=BGN PE=2 SV=1	-8.10127	8	41.4	4		3		14	0.285714	0.930698	7	2
323	tr|S9XAF3|S9XAF3_9CETA Annexin OS=Camelus ferus GN=CB1_000463020 PE=3 SV=1	-7.75604	7	49.8	4		3		15	0.266667	0.84785	1	2
324	tr|Q3SZ15|Q3SZ15_BOVIN Eukaryotic translation elongation factor 1 epsilon 1 OS=Bos taurus GN=EEF1E1 PE=2 SV=1	-8.04215	16	19.7	4		3		9	0.444444	1.78256	2	2
325	tr|S9Y6A7|S9Y6A7_9CETA Azurocidin OS=Camelus ferus GN=CB1_000609007 PE=3 SV=1	-20.2059	23	28	4		4		11	0.363636	1.31013	1	2
326	tr|W5QAH5|W5QAH5_SHEEP Uncharacterized protein (Fragment) OS=Ovis aries PE=4 SV=1	-4.05453	4	30.7	4		2		11	0.363636	1.31013	1	3
327	tr|S9XWT3|S9XWT3_9CETA Epididymal secretory protein E3-beta OS=Camelus ferus GN=CB1_001481048 PE=4 SV=1	-11.3645	7	19.8	4		2		5	0.8	5.30957	1	2
328	sp|P42899|RLA2_BOVIN 60S acidic ribosomal protein P2 OS=Bos taurus GN=RPLP2 PE=3 SV=1	-10.4023	24	11.6	3	2	2	1	5	0.6	2.98107	4	1
329	sp|Q3T0X5|PSA1_BOVIN Proteasome subunit alpha type-1 OS=Bos taurus GN=PSMA1 PE=1 SV=1	-5.83684	7	29.5	3		2		14	0.214286	0.637894	4	2
330	sp|P01252|PTMA_BOVIN Prothymosin alpha OS=Bos taurus GN=PTMA PE=1 SV=2	-10.0623	34	12	3		3		3	1	9	2	1
331	tr|F1STR1|F1STR1_PIG Uncharacterized protein OS=Sus scrofa GN=CTSC PE=1 SV=1	-9.01574	4	51.9	3		3		16	0.1875	0.539927	1	1
332	sp|Q28161|PKP1_BOVIN Plakophilin-1 OS=Bos taurus GN=PKP1 PE=2 SV=1	-10.3479	5	80	3		3		40	0.075	0.188502	3	1
333	sp|Q8MI01|MUC15_BOVIN Mucin-15 OS=Bos taurus GN=MUC15 PE=1 SV=1	-4.39903	5	35.6	3		2		10	0.3	0.995262	5	2
334	sp|Q3ZCK9|PSA4_BOVIN Proteasome subunit alpha type-4 OS=Bos taurus GN=PSMA4 PE=1 SV=1	-6.4937	12	29.4	3		3		9	0.333333	1.15443	4	1
335	sp|P63221|RS21_PIG 40S ribosomal protein S21 OS=Sus scrofa GN=RPS21 PE=1 SV=1	-6.82915	22	9	3		2		4	0.75	4.62341	5	2
336	sp|Q3T0L7|RL28_BOVIN 60S ribosomal protein L28 OS=Bos taurus GN=RPL28 PE=2 SV=3	-7.51173	25	15.6	3		3		5	0.6	2.98107	4	1
337	tr|S9WR41|S9WR41_9CETA Monocarboxylate transporter 1 OS=Camelus ferus GN=CB1_001033053 PE=4 SV=1	-4.83803	6	53.8	3		2		11	0.272727	0.873817	1	2
338	tr|S9XGC0|S9XGC0_9CETA Extracellular serine/threonine protein kinase OS=Camelus ferus GN=CB1_000092005 PE=4 SV=1	-5.81816	5	45.2	3		2		16	0.1875	0.539927	1	2
339	sp|Q3T0W9|RL19_BOVIN 60S ribosomal protein L19 OS=Bos taurus GN=RPL19 PE=2 SV=1	-12.0052	13	23.4	3		2		4	0.75	4.62341	6	2
340	tr|I3LKL3|I3LKL3_PIG Uncharacterized protein OS=Sus scrofa GN=GPRC5C PE=1 SV=1	-7.15243	7	45.7	3		2		9	0.333333	1.15443	2	2
341	tr|S9X8K9|S9X8K9_9CETA Transaldolase OS=Camelus ferus GN=CB1_000521012 PE=4 SV=1	-12.8853	4	72.9	3		3		21	0.142857	0.389495	1	1
342	tr|S9XI65|S9XI65_9CETA Tetraspanin OS=Camelus ferus GN=CB1_000216018 PE=3 SV=1	-4.89963	8	27.9	3		2		7	0.428571	1.6827	1	2
343	tr|S9XMM0|S9XMM0_9CETA Aminopeptidase B isoform 3 OS=Camelus ferus GN=CB1_000111021 PE=4 SV=1	-9.79274	6	60.4	3		3		20	0.15	0.412538	1	1
344	sp|P31081|CH60_BOVIN 60 kDa heat shock protein, mitochondrial OS=Bos taurus GN=HSPD1 PE=1 SV=2	-11.2639	5	61	3		3		25	0.12	0.318257	10	1
345	sp|Q3BDI7|DSG1_PIG Desmoglein-1 OS=Sus scrofa GN=DSG1 PE=2 SV=1	-5.79048	2	113.1	3		2		35	0.0857143	0.218188	2	2
346	tr|A0A0B8RSA5|A0A0B8RSA5_PIG Vesicle-trafficking protein SEC22b OS=Sus scrofa domesticus GN=SEC22B PE=4 SV=1	-13.7967	19	24.7	3		3		11	0.272727	0.873817	8	1
347	tr|S9YR83|S9YR83_9CETA Complement C1r subcomponent-like protein OS=Camelus ferus GN=CB1_000075011 PE=3 SV=1	-7.77039	9	62.8	3		3		22	0.136364	0.368875	1	1
348	tr|S9WRT4|S9WRT4_9CETA Cathepsin D (Fragment) OS=Camelus ferus GN=CB1_000991001 PE=3 SV=1	-4.28651	5	40.9	3		2		19	0.157895	0.43845	1	2
349	sp|Q29384|PSB4_PIG Proteasome subunit beta type-4 (Fragment) OS=Sus scrofa GN=PSMB4 PE=2 SV=1	-10.2899	27	16.7	3		3		9	0.333333	1.15443	3	2
350	sp|Q3ZBH0|TCPB_BOVIN T-complex protein 1 subunit beta OS=Bos taurus GN=CCT2 PE=1 SV=3	-12.7711	6	57.3	3		3		26	0.115385	0.304321	5	1
351	sp|Q5EA61|KCRB_BOVIN Creatine kinase B-type OS=Bos taurus GN=CKB PE=1 SV=1	-9.77345	10	42.6	3		3		16	0.1875	0.539927	2	1
352	sp|P11064|PPAC_BOVIN Low molecular weight phosphotyrosine protein phosphatase OS=Bos taurus GN=ACP1 PE=1 SV=3	-5.62617	12	18	3		2		5	0.6	2.98107	8	2
353	sp|Q3MHP1|UB2L3_BOVIN Ubiquitin-conjugating enzyme E2 L3 OS=Bos taurus GN=UBE2L3 PE=2 SV=1	-4.68328	27	17.8	3		3		6	0.5	2.16228	6	1
354	sp|Q3SZI6|RPN2_BOVIN Dolichyl-diphosphooligosaccharide--protein glycosyltransferase subunit 2 OS=Bos taurus GN=RPN2 PE=2 SV=1	-7.43309	6	69.1	3		3		17	0.176471	0.501311	4	1
355	tr|S9XP08|S9XP08_9CETA Inter-alpha-trypsin inhibitor heavy chain H1 OS=Camelus ferus GN=CB1_001347008 PE=4 SV=1	-7.26761	4	84.9	3		3		27	0.111111	0.29155	1	1
356	tr|A0A089FXT1|A0A089FXT1_BUBBU Solute carrier family 3 member 2 OS=Bubalus bubalis GN=SLC3A2 PE=2 SV=1	-6.01773	3	63	3		2		20	0.15	0.412538	12	2
357	tr|S9YTM8|S9YTM8_9CETA Tumor differentially expressed 2-like protein OS=Camelus ferus GN=CB1_000256009 PE=4 SV=1	-7.52288	6	51.6	3		2		7	0.428571	1.6827	1	2
358	tr|A6YT15|A6YT15_BOVIN C-C motif chemokine OS=Bos taurus GN=CCL28 PE=2 SV=1	-17.7038	25	14.5	3		2		6	0.5	2.16228	3	1
359	tr|E1BL29|E1BL29_BOVIN Uncharacterized protein OS=Bos taurus GN=BLMH PE=4 SV=1	-2.90413	3	52.8	2		2		20	0.1	0.258925	3	1
360	sp|Q3T0Y8|VAMP8_BOVIN Vesicle-associated membrane protein 8 OS=Bos taurus GN=VAMP8 PE=3 SV=1	-4.75572	22	11.3	2		2		4	0.5	2.16228	6	1
361	tr|S9XCY0|S9XCY0_9CETA|reversed Dedicator of cytokinesis protein 9 (Fragment) OS=Camelus ferus GN=CB1_060782094 PE=4 SV=1	-3.70465	1	151.8	2		2		62	0.0322581	0.0771051	1	1
362	sp|P39872|RL3_BOVIN 60S ribosomal protein L3 OS=Bos taurus GN=RPL3 PE=2 SV=2	-3.24109	4	45.9	2		2		11	0.181818	0.519911	6	1
363	tr|S9W9D8|S9W9D8_9CETA Ribosome-binding protein 1 OS=Camelus ferus GN=CB1_041513003 PE=4 SV=1	-5.64207	3	74.9	2		2		34	0.0588235	0.145048	1	1
364	tr|L8I1W4|L8I1W4_9CETA BOLA class I histocompatibility antigen, alpha chain BL3-6 (Fragment) OS=Bos mutus GN=M91_10744 PE=3 SV=1	-4.42251	3	40.3	2		2		14	0.142857	0.389495	1	1
365	tr|F1SLY7|F1SLY7_PIG Uncharacterized protein OS=Sus scrofa GN=CNPY2 PE=1 SV=1	-7.6073	14	20.6	2		2		11	0.181818	0.519911	4	1
366	tr|S9XPW6|S9XPW6_9CETA Uncharacterized protein OS=Camelus ferus GN=CB1_001290001 PE=4 SV=1	-4.05355	2	84.9	2		2		32	0.0625	0.154782	1	1
367	tr|S9YJ36|S9YJ36_9CETA Tyrosine--tRNA ligase OS=Camelus ferus GN=CB1_000256035 PE=3 SV=1	-6.50487	5	55.2	2		2		33	0.0606061	0.149757	1	1
368	sp|Q2T9V8|DTD1_BOVIN D-tyrosyl-tRNA(Tyr) deacylase 1 OS=Bos taurus GN=DTD1 PE=2 SV=1	-7.67778	14	23.1	2		2		8	0.25	0.778279	2	1
369	tr|T0MF35|T0MF35_9CETA Dolichyl-diphosphooligosaccharide--protein glycosyltransferase subunit 1 OS=Camelus ferus GN=CB1_000465064 PE=3 SV=1	-2.92082	3	69.8	2		2		28	0.0714286	0.178769	1	1
370	tr|S9XAZ9|S9XAZ9_9CETA Proteasome subunit beta type OS=Camelus ferus GN=CB1_000233012 PE=3 SV=1	-9.53373	13	21.6	2		2		10	0.2	0.584893	1	1
371	sp|P62194|PRS8_BOVIN 26S protease regulatory subunit 8 OS=Bos taurus GN=PSMC5 PE=2 SV=1	-3.69551	5	45.5	2		2		22	0.0909091	0.232847	5	1
372	sp|A1Z623|SEP15_PIG 15 kDa selenoprotein OS=Sus scrofa GN=SEP15 PE=2 SV=2	-5.25964	12	17.6	2		2		7	0.285714	0.930698	4	1
373	tr|W5QGK3|W5QGK3_SHEEP|reversed Uncharacterized protein (Fragment) OS=Ovis aries GN=FBXO45 PE=4 SV=1	-2.66555	6	31	2		2		13	0.153846	0.425103	1	1
374	sp|Q3ZCK1|EIF3L_BOVIN Eukaryotic translation initiation factor 3 subunit L OS=Bos taurus GN=EIF3L PE=2 SV=1	-5.18026	4	66.6	2		2		27	0.0740741	0.185971	4	1
375	tr|E1BIP8|E1BIP8_BOVIN Uncharacterized protein OS=Bos taurus GN=SERPINB13 PE=3 SV=1	-7.34103	4	42.9	2		2		19	0.105263	0.274275	3	1
376	sp|Q8MJ49|OSTF1_PIG Osteoclast-stimulating factor 1 OS=Sus scrofa GN=OSTF1 PE=2 SV=1	-3.50948	9	23.6	2		2		8	0.25	0.778279	6	1
377	tr|M3VK21|M3VK21_PIG|reversed Solute carrier family 25 (Aspartate/glutamate carrier), member 12 OS=Sus scrofa GN=SLC25A12 PE=2 SV=1	-5.48373	4	74.6	2		2		32	0.0625	0.154782	1	1
378	sp|P68265|GLTP_BOVIN Glycolipid transfer protein OS=Bos taurus GN=GLTP PE=1 SV=2	-6.37489	11	23.8	2		2		14	0.142857	0.389495	8	1
379	tr|E1BPM4|E1BPM4_BOVIN Uncharacterized protein OS=Bos taurus GN=CHD7 PE=4 SV=2	-4.34872	0	326.5	2		2		113	0.0176991	0.0415955	2	1
380	sp|A5PJN2|ERO1A_BOVIN ERO1-like protein alpha OS=Bos taurus GN=ERO1L PE=2 SV=1	-6.70774	4	54.2	2		2		24	0.0833333	0.211528	4	1
381	tr|E0YLM4|E0YLM4_PIG Mesencephalic astrocyte-derived neurotrophic factor OS=Sus scrofa GN=MANF PE=1 SV=1	-3.91186	13	20.3	2		2		9	0.222222	0.668101	2	1
382	tr|F1SEN1|F1SEN1_PIG Annexin OS=Sus scrofa GN=ANXA8 PE=1 SV=1	-4.27819	8	36.6	2		2		16	0.125	0.333521	1	1
383	sp|Q5EAC2|GSHB_BOVIN Glutathione synthetase OS=Bos taurus GN=GSS PE=2 SV=1	-7.63639	3	51.9	2		2		23	0.0869565	0.221677	5	1
384	tr|S9WM42|S9WM42_9CETA Selenium-binding protein 1 isoform 1 OS=Camelus ferus GN=CB1_000914044 PE=4 SV=1	-5.4023	6	57.5	2		2		25	0.08	0.202264	1	1
385	tr|W5PVD6|W5PVD6_SHEEP|reversed Uncharacterized protein (Fragment) OS=Ovis aries PE=4 SV=1	-4.30382	10	33.1	2		2		9	0.222222	0.668101	1	1
386	sp|Q2KJC9|AL7A1_BOVIN Alpha-aminoadipic semialdehyde dehydrogenase OS=Bos taurus GN=ALDH7A1 PE=2 SV=4	-8.13644	6	58.4	2		2		23	0.0869565	0.221677	4	1
387	tr|A8E4P3|A8E4P3_BOVIN STOM protein OS=Bos taurus GN=STOM PE=2 SV=1	-16.0088	10	31.2	2		2		14	0.142857	0.389495	6	1
388	sp|Q3ZBV8|SYTC_BOVIN Threonine--tRNA ligase, cytoplasmic OS=Bos taurus GN=TARS PE=2 SV=1	-4.49921	3	83.3	2		2		36	0.0555556	0.136464	5	1
389	sp|Q32L40|TCPA_BOVIN T-complex protein 1 subunit alpha OS=Bos taurus GN=TCP1 PE=1 SV=1	-4.32975	3	60.1	2		2		27	0.0740741	0.185971	6	1
390	sp|Q8SQ21|HINT2_BOVIN Histidine triad nucleotide-binding protein 2, mitochondrial OS=Bos taurus GN=HINT2 PE=2 SV=1	-4.18709	21	17.1	2		2		9	0.222222	0.668101	5	1
391	tr|S9X8H6|S9X8H6_9CETA Poly(RC)-binding protein 4 isoform 8-like protein OS=Camelus ferus GN=CB1_000460003 PE=4 SV=1	-5.4437	3	69.4	2		2		21	0.0952381	0.245197	1	1
